# Supplementary material for: FGD5-AS1 Is a Hub lncRNA ceRNA in Hearts With Tetralogy of Fallot Which Regulates Congenital Heart Disease Genes Transcriptionally and Epigenetically
Source: Front Cell Dev Biol. 2021 May 11;9:630634. doi: 10.3389/fcell.2021.630634 (PMC8144506; doi:10.3389/fcell.2021.630634)
Supplement: Supplementary Table 1 — Sequences for shRNA as well as miR mimics and primers for PCR; sequences of miRs-mRNAs/lncRNAs binding site for plasmids construction. [file Table_1.XLSX]

## Sheet: Supplementary_TableS1
Table S1.	Sequences for shRNA as well as miR mimics and primers for PCRconstruction.
shRNAs	sequnce (5'-3')
sh-FGD5-AS1#1	GATCCGGTAAATCCTTGCAAACATGGTTCAAGAGACCATGTTTGCAAGGATTTACCTTTTTTG
sh-FGD5-AS1#2	GATCCGCACAGAGTAAACATGTTTGCTTCAAGAGAGCAAACATGTTTACTCTGTGCTTTTTTG
sh-FGD5-AS1#3	GATCCGCACACAGATTGCTTACAATATTCAAGAGATATTGTAAGCAATCTGTGTGCTTTTTTG
sh-NC	GATCCGTTCTCCGAACGTGTCACGTTTCAAGAGAACGTGACACGTTCGGAGAACTTTTTTG
miR mimics	sequnce (5'-3')
hsa-miR-107 mimics	AGCAGCAUUGUACAGGGCUAUCA
hsa-miR-320a-3p mimics	AAAAGCUGGGUUGAGAGGGCGA
hsa-miR-454-3p mimics	UAGUGCAAUAUUGCUUAUAGGGU
hsa-miR-421 mimics	AUCAACAGACAUUAAUUGGGCGC
NC mimics	UUCUCCGAACGUGUCACGUTT
qPCR Primers	sequnce (5'-3')
GAPDH-F	AAGGTGAAGGTCGGAGTCAAC
GAPDH-R	GGGGTCATTGATGGCAACAATA
FGD5-AS1-F	TGCTGCCCATCTGATCCACTACA
FGD5-AS1-R	CGCAGTCAGGTGTTGTCGTGGAG
PTEN-F	TTTGAAGACCATAACCCACCAC
PTEN-R	ATTACACCAGTTCGTCCCTTTC
SMAD4-F	CTCATGTGATCTATGCCCGTC
SMAD4-R	AGGTGATACAACTCGTTCGTAGT
RBSN-F	CCGACTTCAAAAAACACCGAGCTG
RBSN-R	TGGACAGAAAGGGACATCCTGGTC
U6-RT	AAAATATGGAACGCTTCACGAATTTG
U6-F	AGAGAAGATTAGCATGGCCCCTG
U6-R	ATCCAGTGCAGGGTCCGAGG
HAS2-F	CTCTTTTGGACTGTATGGTGCC
HAS2-R	AGGGTAGGTTAGCCTTTTCACA
IGFBP5-F	ACCTGAGATGAGACAGGAGTC
IGFBP5-R	GTAGAATCCTTTGCGGTCACAA
PEX19-F	AAAATGCCACTGACCTTCAGAA
PEX19-R	GTGATGGGTACAGCACATCCT
SOX9-F	AGCGAACGCACATCAAGAC
SOX9-R	CTGTAGGCGATCTGTTGGGG
VIT-F	TGTGCCTCAGATCAACTGCG
VIT-R	GCATACACGTCAGTGCCATAAA
Table S1.	sequences of miRs-mRNAs/lncRNAs binding site for plasmids
Plasmids	Sequences
PTEN 3' UTR WT	5' uaaaauauuuUGUA--AUGCUGCa 3'
	| | | | | | | | | | |
hsa-miR-107	3' cuaucgggACAUguUACGACGa 5'
PTEN 3' UTR MUT	5' uaaaauauuuUGUA--GGAGCGa 3'
PTEN 3' UTR WT	5' cagcaucaaauguuuCAGCUUUa 3'
	| | | | | | |
hsa-miR-320a-3p	3' agcgggagaguuggGUCGAAAa 5'
PTEN 3' UTR MUT	5' cagcaucaaauguuuGUCGAGGa 3'
SMAD4 3' UTR WT	5' gauuuuuuuuuucUuUUGCACUu 3'
	| | | | | | | |
hsa-miR-454-3P	3' ugggauauucguuAuAACGUGAu 5'
SMAD4 3' UTR MUT	5' gauuuuuuuuuucUuGGCGUGCu 3'
SMAD4 3' UTR WT	5' gacaaucAUUucUcUCUGUUGAu 3'
	| | | | | | | | | | | |
hsa-miR-421	3' cgcggguUAAuuAcAGACAACUa 5'
SMAD4 3' UTR MUT	5' gacaaucAUUucUcAGACAACUu 3'
Plasmids	Sequences
FGD5-AS1 WT	5' aguuuuuaaUGUuaaAUGCUGCt 3'
	| | | | | | | | | |
hsa-miR-107	3' cuaucgggACAuguUACGACGa 5'
FGD5-AS1 MUT	5' aguuuuuaaUGUuaaCTACGACGt 3'
FGD5-AS1 WT	5' aauuggcUUUAA — CAGCUUUu 3'
	: | : | | | | | | | | |
hsa-miR-320a-3p	3' agcgggaGAGUUggGUCGAAAa 5'
FGD5-AS1 MUT	5' aauuggcUUUAA — GUCGAAGu 3'
FGD5-AS1 WT	5' ccgagauca-CAcc-AUUGCACUc 3'
	| | | | | | | | | |
hsa-miR-454-3P	3' ugggauauucGUuauAACGUGAu 5'
FGD5-AS1 MUT	5' ccgagauca-CAcc-UAACGUGAc 3'
FGD5-AS1 WT	5' guaugUAGUgGGcaUCUGUUGAa 3'
	: | : | : : | | | | | | | |
hsa-miR-421	3' cgcggGUUAaUUacAGACAACUa 5'
FGD5-AS1 MUT	5' guaugUAGUgGGcaAGACAACUa 3'
