# Supplementary material for: FGD5-AS1 Is a Hub lncRNA ceRNA in Hearts With Tetralogy of Fallot Which Regulates Congenital Heart Disease Genes Transcriptionally and Epigenetically
Source: Front Cell Dev Biol. 2021 May 11;9:630634. doi: 10.3389/fcell.2021.630634 (PMC8144506; doi:10.3389/fcell.2021.630634)
Supplement: Supplementary Table 2 — Clinical information of TOF patients. [file Table_2.XLSX]

## Sheet: Sheet1
Table S2. Information of TOF patients.
Sample	Age	Sex	Phenotype
tof1	6 month	female	TOF/PFO
tof2	6 month	male	TOF/PDA
tof3	1 year 2 month	male	TOF
tof4	6 month	male	TOF
tof5	6month	female	TOF
tof6	8 month	male	TOF
tof7	6 month	male	TOF
tof8	8month	male	TOF/PFO
tof9	6 month	female	TOF/ASD/PDA
tof11	14month	male	TOF
tof12	4 month	female	TOF/ASD
tof13	8 month	female	TOF
tof14	6 month	female	TOF
tof15	6month	male	TOF
tof16	4month	male	TOF
tof17	10month	female	TOF
tof18	9month	male	TOF
tof19	8month	female	TOF
tof20	7month	male	TOF/PFO
tof21	5month	male	TOF
tof30	9month	female	TOF
tof31	6month	male	TOF
