# Supplementary material for: FGD5-AS1 Is a Hub lncRNA ceRNA in Hearts With Tetralogy of Fallot Which Regulates Congenital Heart Disease Genes Transcriptionally and Epigenetically
Source: Front Cell Dev Biol. 2021 May 11;9:630634. doi: 10.3389/fcell.2021.630634 (PMC8144506; doi:10.3389/fcell.2021.630634)
Supplement: Supplementary Table 5 — GO enrichment results of up regulated genes in FGD5-AS1 KD CCC-HEH-2 cell line. [file Table_5.XLSX]

## Sheet: Sheet1
Table S5	GO enrichment results of up regulated genes in FGD5-AS1 KD CCC-HEH-2 cell line.
	ONTOLOGY	ID	Description	GeneRatio	BgRatio	pvalue	p.adjust	qvalue
GO:1904018	BP	GO:1904018	positive regulation of vasculature development	11/145	127/11856	4.13939e-07	0.00111432	0.00091633
GO:1901342	BP	GO:1901342	regulation of vasculature development	14/145	234/11856	1.01784e-06	0.00131281	0.00107955
GO:0007215	BP	GO:0007215	glutamate receptor signaling pathway	8/145	67/11856	1.46301e-06	0.00131281	0.00107955
GO:0007268	BP	GO:0007268	chemical synaptic transmission	19/145	464/11856	3.64758e-06	0.00196386	0.00161492
GO:0098916	BP	GO:0098916	anterograde trans-synaptic signaling	19/145	464/11856	3.64758e-06	0.00196386	0.00161492
GO:0099537	BP	GO:0099537	trans-synaptic signaling	19/145	471/11856	4.53354e-06	0.00203405	0.00167264
GO:0099536	BP	GO:0099536	synaptic signaling	19/145	487/11856	7.33204e-06	0.00261382	0.0021494
GO:0045766	BP	GO:0045766	positive regulation of angiogenesis	9/145	110/11856	7.76768e-06	0.00261382	0.0021494
GO:0035249	BP	GO:0035249	synaptic transmission, glutamatergic	7/145	61/11856	8.89329e-06	0.00266008	0.00218744
GO:0030198	BP	GO:0030198	extracellular matrix organization	13/145	258/11856	1.63188e-05	0.00352088	0.00289529
GO:0051966	BP	GO:0051966	regulation of synaptic transmission, glutamatergic	6/145	45/11856	1.65894e-05	0.00352088	0.00289529
GO:1900449	BP	GO:1900449	regulation of glutamate receptor signaling pathway	6/145	45/11856	1.65894e-05	0.00352088	0.00289529
GO:0043062	BP	GO:0043062	extracellular structure organization	13/145	259/11856	1.70028e-05	0.00352088	0.00289529
GO:0010466	BP	GO:0010466	negative regulation of peptidase activity	9/145	123/11856	1.9245e-05	0.00370055	0.00304303
GO:0007186	BP	GO:0007186	G protein-coupled receptor signaling pathway	17/145	446/11856	3.10131e-05	0.00527871	0.00434079
GO:0050804	BP	GO:0050804	modulation of chemical synaptic transmission	14/145	316/11856	3.21975e-05	0.00527871	0.00434079
GO:0099177	BP	GO:0099177	regulation of trans-synaptic signaling	14/145	317/11856	3.33351e-05	0.00527871	0.00434079
GO:0045765	BP	GO:0045765	regulation of angiogenesis	11/145	205/11856	4.23178e-05	0.00632887	0.00520435
GO:0085029	BP	GO:0085029	extracellular matrix assembly	5/145	33/11856	4.59901e-05	0.00651607	0.00535829
GO:0061138	BP	GO:0061138	morphogenesis of a branching epithelium	9/145	139/11856	5.07934e-05	0.0068368	0.00562203
GO:0001501	BP	GO:0001501	skeletal system development	15/145	391/11856	8.67966e-05	0.0104626	0.00860363
GO:0001763	BP	GO:0001763	morphogenesis of a branching structure	9/145	150/11856	9.17827e-05	0.0104626	0.00860363
GO:0048514	BP	GO:0048514	blood vessel morphogenesis	16/145	440/11856	9.38293e-05	0.0104626	0.00860363
GO:0002009	BP	GO:0002009	morphogenesis of an epithelium	16/145	441/11856	9.63498e-05	0.0104626	0.00860363
GO:0010951	BP	GO:0010951	negative regulation of endopeptidase activity	8/145	118/11856	9.71641e-05	0.0104626	0.00860363
GO:0040013	BP	GO:0040013	negative regulation of locomotion	11/145	231/11856	0.000123893	0.0118699	0.00976086
GO:0070542	BP	GO:0070542	response to fatty acid	6/145	64/11856	0.000126202	0.0118699	0.00976086
GO:0001525	BP	GO:0001525	angiogenesis	14/145	359/11856	0.000127012	0.0118699	0.00976086
GO:0051271	BP	GO:0051271	negative regulation of cellular component movement	11/145	232/11856	0.000128714	0.0118699	0.00976086
GO:0033280	BP	GO:0033280	response to vitamin D	4/145	22/11856	0.00013228	0.0118699	0.00976086
GO:0090090	BP	GO:0090090	negative regulation of canonical Wnt signaling pathway	9/145	160/11856	0.000150305	0.0130523	0.0107331
GO:0002548	BP	GO:0002548	monocyte chemotaxis	4/145	23/11856	0.000158614	0.0133434	0.0109725
GO:2000146	BP	GO:2000146	negative regulation of cell motility	10/145	200/11856	0.000170486	0.0139075	0.0114364
GO:0022612	BP	GO:0022612	gland morphogenesis	7/145	98/11856	0.00019359	0.0153278	0.0126044
GO:0050808	BP	GO:0050808	synapse organization	13/145	333/11856	0.000220724	0.0166251	0.0136711
GO:2000310	BP	GO:2000310	regulation of NMDA receptor activity	4/145	25/11856	0.000222326	0.0166251	0.0136711
GO:0010632	BP	GO:0010632	regulation of epithelial cell migration	9/145	171/11856	0.000247805	0.0175656	0.0144445
GO:0003013	BP	GO:0003013	circulatory system process	13/145	337/11856	0.000247954	0.0175656	0.0144445
GO:0090280	BP	GO:0090280	positive regulation of calcium ion import	3/145	11/11856	0.000275136	0.0189914	0.015617
GO:0060828	BP	GO:0060828	regulation of canonical Wnt signaling pathway	11/145	255/11856	0.000293039	0.0193981	0.0159514
GO:0010469	BP	GO:0010469	regulation of signaling receptor activity	7/145	105/11856	0.000296675	0.0193981	0.0159514
GO:1903672	BP	GO:1903672	positive regulation of sprouting angiogenesis	4/145	27/11856	0.000302644	0.0193981	0.0159514
GO:0051145	BP	GO:0051145	smooth muscle cell differentiation	5/145	49/11856	0.000315812	0.0197713	0.0162583
GO:0048172	BP	GO:0048172	regulation of short-term neuronal synaptic plasticity	3/145	12/11856	0.000363566	0.0209249	0.017207
GO:1901201	BP	GO:1901201	regulation of extracellular matrix assembly	3/145	12/11856	0.000363566	0.0209249	0.017207
GO:2000095	BP	GO:2000095	regulation of Wnt signaling pathway, planar cell polarity pathway	3/145	12/11856	0.000363566	0.0209249	0.017207
GO:0009612	BP	GO:0009612	response to mechanical stimulus	8/145	143/11856	0.000365331	0.0209249	0.017207
GO:0042060	BP	GO:0042060	wound healing	13/145	353/11856	0.000387627	0.0216373	0.0177928
GO:0001754	BP	GO:0001754	eye photoreceptor cell differentiation	4/145	29/11856	0.000401881	0.0216373	0.0177928
GO:1903053	BP	GO:1903053	regulation of extracellular matrix organization	4/145	29/11856	0.000401881	0.0216373	0.0177928
GO:0043269	BP	GO:0043269	regulation of ion transport	14/145	405/11856	0.000437527	0.0230946	0.0189911
GO:0030178	BP	GO:0030178	negative regulation of Wnt signaling pathway	9/145	187/11856	0.000478872	0.0247908	0.020386
GO:0030336	BP	GO:0030336	negative regulation of cell migration	9/145	189/11856	0.000517335	0.0262767	0.0216079
GO:0051346	BP	GO:0051346	negative regulation of hydrolase activity	11/145	274/11856	0.00053851	0.0268457	0.0220758
GO:0008015	BP	GO:0008015	blood circulation	12/145	321/11856	0.000570887	0.027519	0.0226294
GO:0019935	BP	GO:0019935	cyclic-nucleotide-mediated signaling	7/145	117/11856	0.00057246	0.027519	0.0226294
GO:0060348	BP	GO:0060348	bone development	8/145	156/11856	0.000652543	0.0308184	0.0253425
GO:0030335	BP	GO:0030335	positive regulation of cell migration	13/145	375/11856	0.000685227	0.0317066	0.0260729
GO:0098869	BP	GO:0098869	cellular oxidant detoxification	5/145	58/11856	0.000694906	0.0317066	0.0260729
GO:0060219	BP	GO:0060219	camera-type eye photoreceptor cell differentiation	3/145	15/11856	0.000731942	0.0328398	0.0270048
GO:0045861	BP	GO:0045861	negative regulation of proteolysis	9/145	201/11856	0.000805088	0.0348325	0.0286435
GO:0060070	BP	GO:0060070	canonical Wnt signaling pathway	11/145	288/11856	0.000813728	0.0348325	0.0286435
GO:0010810	BP	GO:0010810	regulation of cell-substrate adhesion	8/145	162/11856	0.000835794	0.0348325	0.0286435
GO:0071772	BP	GO:0071772	response to BMP	7/145	125/11856	0.00084888	0.0348325	0.0286435
GO:0071773	BP	GO:0071773	cellular response to BMP stimulus	7/145	125/11856	0.00084888	0.0348325	0.0286435
GO:2000147	BP	GO:2000147	positive regulation of cell motility	13/145	385/11856	0.000874018	0.0348325	0.0286435
GO:0003417	BP	GO:0003417	growth plate cartilage development	3/145	16/11856	0.00089281	0.0348325	0.0286435
GO:0072111	BP	GO:0072111	cell proliferation involved in kidney development	3/145	16/11856	0.00089281	0.0348325	0.0286435
GO:1903055	BP	GO:1903055	positive regulation of extracellular matrix organization	3/145	16/11856	0.00089281	0.0348325	0.0286435
GO:0009611	BP	GO:0009611	response to wounding	14/145	437/11856	0.000923674	0.0353547	0.0290728
GO:0001655	BP	GO:0001655	urogenital system development	10/145	248/11856	0.00093246	0.0353547	0.0290728
GO:0019932	BP	GO:0019932	second-messenger-mediated signaling	10/145	249/11856	0.000961486	0.0359489	0.0295615
GO:0040017	BP	GO:0040017	positive regulation of locomotion	13/145	393/11856	0.00105495	0.0370825	0.0304936
GO:0008217	BP	GO:0008217	regulation of blood pressure	6/145	95/11856	0.00107334	0.0370825	0.0304936
GO:0002021	BP	GO:0002021	response to dietary excess	3/145	17/11856	0.00107445	0.0370825	0.0304936
GO:0019934	BP	GO:0019934	cGMP-mediated signaling	3/145	17/11856	0.00107445	0.0370825	0.0304936
GO:0060438	BP	GO:0060438	trachea development	3/145	17/11856	0.00107445	0.0370825	0.0304936
GO:0071379	BP	GO:0071379	cellular response to prostaglandin stimulus	3/145	17/11856	0.00107445	0.0370825	0.0304936
GO:0048661	BP	GO:0048661	positive regulation of smooth muscle cell proliferation	5/145	64/11856	0.0010905	0.0371597	0.0305571
GO:0051224	BP	GO:0051224	negative regulation of protein transport	6/145	96/11856	0.00113355	0.0381195	0.0313464
GO:0048168	BP	GO:0048168	regulation of neuronal synaptic plasticity	4/145	38/11856	0.00114698	0.0381195	0.0313464
GO:1990748	BP	GO:1990748	cellular detoxification	5/145	65/11856	0.0011699	0.038407	0.0315828
GO:0051272	BP	GO:0051272	positive regulation of cellular component movement	13/145	399/11856	0.00121041	0.0390906	0.0321449
GO:0001822	BP	GO:0001822	kidney development	9/145	214/11856	0.00125206	0.0390906	0.0321449
GO:0001503	BP	GO:0001503	ossification	11/145	304/11856	0.00126225	0.0390906	0.0321449
GO:0009617	BP	GO:0009617	response to bacterium	11/145	304/11856	0.00126225	0.0390906	0.0321449
GO:0060042	BP	GO:0060042	retina morphogenesis in camera-type eye	4/145	39/11856	0.00126605	0.0390906	0.0321449
GO:0035235	BP	GO:0035235	ionotropic glutamate receptor signaling pathway	3/145	18/11856	0.00127785	0.0390906	0.0321449
GO:0042476	BP	GO:0042476	odontogenesis	6/145	99/11856	0.00132981	0.0401131	0.0329858
GO:0048167	BP	GO:0048167	regulation of synaptic plasticity	7/145	136/11856	0.00139026	0.0401131	0.0329858
GO:0046530	BP	GO:0046530	photoreceptor cell differentiation	4/145	40/11856	0.00139349	0.0401131	0.0329858
GO:0071674	BP	GO:0071674	mononuclear cell migration	4/145	40/11856	0.00139349	0.0401131	0.0329858
GO:0048660	BP	GO:0048660	regulation of smooth muscle cell proliferation	6/145	100/11856	0.00140068	0.0401131	0.0329858
GO:1904950	BP	GO:1904950	negative regulation of establishment of protein localization	6/145	100/11856	0.00140068	0.0401131	0.0329858
GO:0072001	BP	GO:0072001	renal system development	9/145	218/11856	0.0014241	0.040208	0.0330638
GO:0042475	BP	GO:0042475	odontogenesis of dentin-containing tooth	5/145	68/11856	0.00143386	0.040208	0.0330638
GO:0010631	BP	GO:0010631	epithelial cell migration	9/145	219/11856	0.00146996	0.0405008	0.0333046
GO:0072006	BP	GO:0072006	nephron development	6/145	101/11856	0.0014744	0.0405008	0.0333046
GO:0030324	BP	GO:0030324	lung development	7/145	138/11856	0.00151256	0.0408375	0.0335815
GO:0090132	BP	GO:0090132	epithelium migration	9/145	220/11856	0.001517	0.0408375	0.0335815
GO:0048659	BP	GO:0048659	smooth muscle cell proliferation	6/145	102/11856	0.00155104	0.0413406	0.0339952
GO:0006935	BP	GO:0006935	chemotaxis	13/145	411/11856	0.00157917	0.0416777	0.0342724
GO:0090130	BP	GO:0090130	tissue migration	9/145	222/11856	0.00161471	0.042202	0.0347035
GO:0042330	BP	GO:0042330	taxis	13/145	413/11856	0.00164888	0.0426807	0.0350971
GO:0097237	BP	GO:0097237	cellular response to toxic substance	5/145	71/11856	0.00173932	0.0439134	0.0361109
GO:2000050	BP	GO:2000050	regulation of non-canonical Wnt signaling pathway	3/145	20/11856	0.00175356	0.0439134	0.0361109
GO:0060627	BP	GO:0060627	regulation of vesicle-mediated transport	13/145	416/11856	0.00175823	0.0439134	0.0361109
GO:0030111	BP	GO:0030111	regulation of Wnt signaling pathway	11/145	317/11856	0.00176176	0.0439134	0.0361109
GO:0030323	BP	GO:0030323	respiratory tube development	7/145	142/11856	0.00178227	0.0439658	0.0361539
GO:0072073	BP	GO:0072073	kidney epithelium development	6/145	105/11856	0.00179925	0.0439658	0.0361539
GO:0060425	BP	GO:0060425	lung morphogenesis	4/145	43/11856	0.00182919	0.0439658	0.0361539
GO:0060688	BP	GO:0060688	regulation of morphogenesis of a branching structure	4/145	43/11856	0.00182919	0.0439658	0.0361539
GO:0060349	BP	GO:0060349	bone morphogenesis	5/145	72/11856	0.00185101	0.0440966	0.0362615
GO:0070374	BP	GO:0070374	positive regulation of ERK1 and ERK2 cascade	6/145	106/11856	0.00188834	0.0445913	0.0366683
GO:0050673	BP	GO:0050673	epithelial cell proliferation	10/145	275/11856	0.00201961	0.0466524	0.0383632
GO:0034694	BP	GO:0034694	response to prostaglandin	3/145	21/11856	0.00202761	0.0466524	0.0383632
GO:0090279	BP	GO:0090279	regulation of calcium ion import	3/145	21/11856	0.00202761	0.0466524	0.0383632
GO:0031012	CC	GO:0031012	extracellular matrix	16/157	320/12319	3.1848e-06	0.000872636	0.000734181
GO:0034702	CC	GO:0034702	ion channel complex	11/157	171/12319	1.16112e-05	0.00159073	0.00133834
GO:1902495	CC	GO:1902495	transmembrane transporter complex	11/157	181/12319	1.98176e-05	0.00178563	0.00150232
GO:1990351	CC	GO:1990351	transporter complex	11/157	189/12319	2.962e-05	0.00178563	0.00150232
GO:0034703	CC	GO:0034703	cation channel complex	9/157	126/12319	3.25845e-05	0.00178563	0.00150232
GO:0032281	CC	GO:0032281	AMPA glutamate receptor complex	4/157	18/12319	6.75951e-05	0.00271025	0.00228023
GO:0043025	CC	GO:0043025	neuronal cell body	15/157	370/12319	7.59506e-05	0.00271025	0.00228023
GO:0005788	CC	GO:0005788	endoplasmic reticulum lumen	11/157	212/12319	8.42434e-05	0.00271025	0.00228023
GO:0008328	CC	GO:0008328	ionotropic glutamate receptor complex	5/157	37/12319	9.89141e-05	0.00271025	0.00228023
GO:0098878	CC	GO:0098878	neurotransmitter receptor complex	5/157	37/12319	9.89141e-05	0.00271025	0.00228023
GO:0062023	CC	GO:0062023	collagen-containing extracellular matrix	11/157	244/12319	0.000289101	0.00720123	0.00605866
GO:0043204	CC	GO:0043204	perikaryon	7/157	102/12319	0.000320356	0.00727292	0.00611897
GO:0044297	CC	GO:0044297	cell body	15/157	425/12319	0.000345065	0.00727292	0.00611897
GO:0098797	CC	GO:0098797	plasma membrane protein complex	13/157	339/12319	0.000396655	0.00750021	0.0063102
GO:0005614	CC	GO:0005614	interstitial matrix	3/157	12/12319	0.000410595	0.00750021	0.0063102
GO:0044305	CC	GO:0044305	calyx of Held	3/157	13/12319	0.000528794	0.00905559	0.00761881
GO:0043679	CC	GO:0043679	axon terminus	6/157	82/12319	0.000613934	0.00962516	0.008098
GO:0097060	CC	GO:0097060	synaptic membrane	11/157	269/12319	0.000658118	0.00962516	0.008098
GO:0030425	CC	GO:0030425	dendrite	15/157	455/12319	0.000702566	0.00962516	0.008098
GO:0097447	CC	GO:0097447	dendritic tree	15/157	455/12319	0.000702566	0.00962516	0.008098
GO:0043195	CC	GO:0043195	terminal bouton	4/157	35/12319	0.00097732	0.0127517	0.0107285
GO:0043235	CC	GO:0043235	receptor complex	10/157	241/12319	0.00103478	0.0128877	0.0108429
GO:0044306	CC	GO:0044306	neuron projection terminus	6/157	96/12319	0.00140483	0.0167358	0.0140805
GO:0009986	CC	GO:0009986	cell surface	14/157	463/12319	0.00238038	0.027176	0.0228641
GO:0098978	CC	GO:0098978	glutamatergic synapse	10/157	279/12319	0.00304643	0.0333889	0.0280913
GO:0008066	MF	GO:0008066	glutamate receptor activity	4/139	14/12163	1.49605e-05	0.00508656	0.00407869
GO:0005201	MF	GO:0005201	extracellular matrix structural constituent	7/139	91/12163	7.96284e-05	0.00717596	0.0057541
GO:0005539	MF	GO:0005539	glycosaminoglycan binding	8/139	127/12163	0.000101643	0.00717596	0.0057541
GO:0030414	MF	GO:0030414	peptidase inhibitor activity	6/139	67/12163	0.000112565	0.00717596	0.0057541
GO:0030545	MF	GO:0030545	receptor regulator activity	10/139	205/12163	0.000119788	0.00717596	0.0057541
GO:0019838	MF	GO:0019838	growth factor binding	7/139	99/12163	0.000135774	0.00717596	0.0057541
GO:0004888	MF	GO:0004888	transmembrane signaling receptor activity	14/139	390/12163	0.00014774	0.00717596	0.0057541
GO:0022836	MF	GO:0022836	gated channel activity	9/139	176/12163	0.000185426	0.00758781	0.00608435
GO:0004867	MF	GO:0004867	serine-type endopeptidase inhibitor activity	4/139	26/12163	0.000200854	0.00758781	0.00608435
GO:0001540	MF	GO:0001540	amyloid-beta binding	5/139	53/12163	0.000335004	0.0105773	0.0084815
GO:0004970	MF	GO:0004970	ionotropic glutamate receptor activity	3/139	13/12163	0.000384119	0.0105773	0.0084815
GO:0022824	MF	GO:0022824	transmitter-gated ion channel activity	4/139	31/12163	0.000404427	0.0105773	0.0084815
GO:0022835	MF	GO:0022835	transmitter-gated channel activity	4/139	31/12163	0.000404427	0.0105773	0.0084815
GO:0030547	MF	GO:0030547	receptor inhibitor activity	3/139	14/12163	0.000484798	0.010778	0.0086424
GO:0038023	MF	GO:0038023	signaling receptor activity	15/139	493/12163	0.000507199	0.010778	0.0086424
GO:0060089	MF	GO:0060089	molecular transducer activity	15/139	493/12163	0.000507199	0.010778	0.0086424
GO:0004866	MF	GO:0004866	endopeptidase inhibitor activity	5/139	65/12163	0.000864264	0.0159595	0.0127972
GO:0061134	MF	GO:0061134	peptidase regulator activity	6/139	98/12163	0.000889394	0.0159595	0.0127972
GO:0005230	MF	GO:0005230	extracellular ligand-gated ion channel activity	4/139	38/12163	0.000891852	0.0159595	0.0127972
GO:0015276	MF	GO:0015276	ligand-gated ion channel activity	5/139	72/12163	0.00137362	0.0212286	0.0170223
GO:0022834	MF	GO:0022834	ligand-gated channel activity	5/139	72/12163	0.00137362	0.0212286	0.0170223
GO:0061135	MF	GO:0061135	endopeptidase regulator activity	5/139	72/12163	0.00137362	0.0212286	0.0170223
GO:0017075	MF	GO:0017075	syntaxin-1 binding	3/139	20/12163	0.00144399	0.021346	0.0171164
GO:0005216	MF	GO:0005216	ion channel activity	9/139	237/12163	0.00158757	0.0221322	0.0177469
GO:0016209	MF	GO:0016209	antioxidant activity	4/139	45/12163	0.00169246	0.0221322	0.0177469
GO:0030594	MF	GO:0030594	neurotransmitter receptor activity	4/139	45/12163	0.00169246	0.0221322	0.0177469
GO:0015267	MF	GO:0015267	channel activity	9/139	252/12163	0.00241162	0.029284	0.0234816
GO:0022803	MF	GO:0022803	passive transmembrane transporter activity	9/139	252/12163	0.00241162	0.029284	0.0234816
GO:0030020	MF	GO:0030020	extracellular matrix structural constituent conferring tensile strength	3/139	26/12163	0.00313259	0.0367269	0.0294497
GO:0043394	MF	GO:0043394	proteoglycan binding	3/139	27/12163	0.00349495	0.0396094	0.0317611
GO:0005179	MF	GO:0005179	hormone activity	3/139	29/12163	0.00429397	0.0445954	0.0357592
GO:0099094	MF	GO:0099094	ligand-gated cation channel activity	4/139	58/12163	0.00429923	0.0445954	0.0357592
GO:0005261	MF	GO:0005261	cation channel activity	7/139	179/12163	0.00445371	0.0445954	0.0357592
GO:0005267	MF	GO:0005267	potassium channel activity	4/139	59/12163	0.00457166	0.0445954	0.0357592
GO:0042277	MF	GO:0042277	peptide binding	7/139	180/12163	0.0045907	0.0445954	0.0357592
GO:0019905	MF	GO:0019905	syntaxin binding	4/139	62/12163	0.00545816	0.0467056	0.0374513
GO:0048018	MF	GO:0048018	receptor ligand activity	7/139	186/12163	0.00548071	0.0467056	0.0374513
GO:0043395	MF	GO:0043395	heparan sulfate proteoglycan binding	2/139	10/12163	0.00549478	0.0467056	0.0374513
GO:0048019	MF	GO:0048019	receptor antagonist activity	2/139	10/12163	0.00549478	0.0467056	0.0374513
GO:0048020	MF	GO:0048020	CCR chemokine receptor binding	2/139	10/12163	0.00549478	0.0467056	0.0374513
GO:0033218	MF	GO:0033218	amide binding	8/139	237/12163	0.00583704	0.0481468	0.0386069
GO:0030546	MF	GO:0030546	signaling receptor activator activity	7/139	190/12163	0.00614219	0.0481468	0.0386069
GO:0005244	MF	GO:0005244	voltage-gated ion channel activity	5/139	102/12163	0.00623077	0.0481468	0.0386069
GO:0022832	MF	GO:0022832	voltage-gated channel activity	5/139	102/12163	0.00623077	0.0481468	0.0386069
GO:0005001	MF	GO:0005001	transmembrane receptor protein tyrosine phosphatase activity	2/139	11/12163	0.00666576	0.0492687	0.0395065
GO:0019198	MF	GO:0019198	transmembrane receptor protein phosphatase activity	2/139	11/12163	0.00666576	0.0492687	0.0395065
