# Supplementary material for: FGD5-AS1 Is a Hub lncRNA ceRNA in Hearts With Tetralogy of Fallot Which Regulates Congenital Heart Disease Genes Transcriptionally and Epigenetically
Source: Front Cell Dev Biol. 2021 May 11;9:630634. doi: 10.3389/fcell.2021.630634 (PMC8144506; doi:10.3389/fcell.2021.630634)
Supplement: Supplementary file 13 [file Table_8.XLSX]

## Sheet: Supplementary_CodeS1_FGD5-AS1_c
Supplementary_CodeS1_FGD5-AS1_ceRNA
#############################################################################
## Main scripts for identifying lncRNA related miRNA sponge regulatory network ##
#############################################################################
source("LncmiRSRN.R")
library("DESeq2")
## Import matched lncRNA and mRNA expression data
Exp <- read.csv("gencode_mRNA_lncipedia_lncRNA_counts_sum100_sample22.tsv", sep="\t", header=T, row.names = 1)
coldata <- read.csv("coldata22.txt", sep="\t", header=F)
cts <- DESeqDataSetFromMatrix(countData = Exp,
colData = coldata,
design= ~ 1)
rld <- rlog(cts, blind=FALSE)
Exp <- assay(rld)
ExpDataNames <- as.matrix(rownames(Exp),29413,1)
ExpData <- t(Exp)
ExpData <- apply(ExpData,2,as.numeric)
rownames(ExpData) <- NULL
colnames(ExpData) <- NULL
colnames(ExpData) <- ExpDataNames
## Extracting candidate miRNA-target interactions by integrating putative miRNA-target interactions with expression data
miRmRbinding="miRTarBase_v7.0+TarBase_v7.0_High.csv"
miRlncRbinding="NPInter_v3.0+LncBase_v2_lncipedia.csv"
mR=1:15036
lncR=15037:29413
mRNames=ExpDataNames[mR]
lncRNames=ExpDataNames[lncR]
miRTargetCandidate=QueryTargetbinding(ExpDataNames,lncR,mR,miRmRbinding,miRlncRbinding)
miRlncRCandidate=miRTargetCandidate[[1]]
miRmRCandidate=miRTargetCandidate[[2]]
##modified function lncRmR
library(Hmisc)
library(tidyr)
library(tibble)
library(dplyr)
rcorrdata <- rcorr(ExpData)
flat_cor_mat <- function(cor_r, cor_p){
# Change into a table with 4 columns containing :
# Column 1 : gene symbol
# Column 2 : gene symbol
# Column 3 : correlation
# Column 4 : pvalue
cor_r <- rownames_to_column(as.data.frame(cor_r), var = "row")
cor_r <- gather(cor_r, column, cor, -1)
cor_p <- rownames_to_column(as.data.frame(cor_p), var = "row")
cor_p <- gather(cor_p, column, p, -1)
cor_p_matrix <- left_join(cor_r, cor_p, by = c("row", "column"))
cor_p_matrix
}
mR_lnc_cor_matrix <- flat_cor_mat(rcorrdata$r[mR,lncR], rcorrdata$P[mR,lncR])
mR_lnc_cor_matrix$p.adj <-p.adjust(mR_lnc_cor_matrix$p, method="BH")
mR_lnc_cor_matrix$row_is_lncRNA <- mR_lnc_cor_matrix$row %in% lncRNames
mR_lnc_cor_matrix$column_is_lncRNA <- mR_lnc_cor_matrix$column %in% lncRNames
mR_lnc_cor_sig_matrix <- mR_lnc_cor_matrix[which(mR_lnc_cor_matrix$p.adj < 0.05), ]
##rewrite function lncRmR
miRlncRCandidate=miRlncRCandidate[sort.list(miRlncRCandidate[,2]),]
miRlncRCandidate=as.matrix(miRlncRCandidate)
miRmRCandidate=miRmRCandidate[sort.list(miRmRCandidate[,2]),]
miRmRCandidate=as.matrix(miRmRCandidate)
lnc_mR_sig_cor <- mR_lnc_cor_sig_matrix[which(mR_lnc_cor_sig_matrix$column_is_lncRNA == TRUE & mR_lnc_cor_sig_matrix$row_is_lncRNA == FALSE),]
npair <- dim(lnc_mR_sig_cor)[1]
info <- matrix(NA, npair, 3)
for (i in 1:npair){
lnc = lnc_mR_sig_cor$column[i]
mi_lnc = miRlncRCandidate[which(miRlncRCandidate[,2]==lnc),1]
mrna = lnc_mR_sig_cor$row[i]
mi_mrna = miRmRCandidate[which(miRmRCandidate[,2]==mrna),1]
milnc_symbol <- rownames(table(miRlncRCandidate[,1]))
mimrna_symbol <- rownames(table(miRmRCandidate[,1]))
M1=length(mi_lnc)
M2=length(mi_mrna)
M3=length(intersect(mi_lnc,mi_mrna))
M4=length(union(milnc_symbol, mimrna_symbol))
M5=1-phyper(M3-1,M2,M4-M2,M1)
info[i,1] <- M3
info[i,2] <- paste(intersect(mi_lnc,mi_mrna),collapse = ",")
info[i,3] <- M5
}
lncRmRInt <- lnc_mR_sig_cor[,c(2,1)]
PClncRmR=cbind(lncRmRInt, info)
PClncRmR=cbind(PClncRmR, lnc_mR_sig_cor[,c(3,5)])
colnames(PClncRmR) <- c("lncrna","mrna","mi_num","mi_symbol","phyper","pearson","padj")
## Initialize variables
## Identifying lncRNA-mRNA related miRNA sponge interactions in mydata
PClncRmR=lncRmR(miRlncRCandidate,miRmRCandidate,ExpData,ExpDataNames)
library("igraph")
PClncRmR_graph=make_graph(c(t(PClncRmR[,1:2])),directed = TRUE)
## By using ParallelPC R package, we generate lncRNA-mRNA regulatory relationships from matched lncRNA and mRNA expression data. The lncRNAs and mRNAs are from lncRNA-mRNA related miRNA sponge interactions
library(ParallelPC)
library(bnlearn)
library(pcalg)
library(parallel)
Sponge_Exp=ExpData[,c(which(ExpDataNames %in% unique(PClncRmR[,1])),which(ExpDataNames %in% unique(PClncRmR[,2])))]
# Using ParallelPC R package to estimate causal effects between sponge lncRNAs and mRNAs
Causal_Score=IDA_parallel(Sponge_Exp,1:length(unique(PClncRmR[,1])),(length(unique(PClncRmR[,1]))+1):length(c(unique(PClncRmR[,1]),unique(PClncRmR[,2]))),"parallel",0.01, 6)
# Calculate the Fisher's asymptotic p-values based on the causal effects that sponge lncRNAs on mRNAs
library(WGCNA)
Causal_Score_normalize=Causal_Score
Causal_Score_normalize[which(Causal_Score_normalize>=1,arr.ind = TRUE)]=1
Causal_Score_pvalue=corPvalueFisher(Causal_Score_normalize, dim(Sponge_Exp)[1])
Causal_Score_pvalue_adjust=matrix(p.adjust(c(Causal_Score_pvalue), method="BH"), nrow=dim(Causal_Score_pvalue)[1])
## Using Fisher's asymptotic p-values to evaluate strength of causal effects, the p-value cutoff is 0.05
Causal_lncRmR=cbind(colnames(Causal_Score_pvalue)[which(Causal_Score_pvalue_adjust<0.05,arr.ind = TRUE)[,2]],rownames(Causal_Score_pvalue)[which(Causal_Score_pvalue_adjust<0.05,arr.ind = TRUE)[,1]])
Causal_Score_Effect=Causal_Score[Causal_Score_pvalue_adjust<0.05]
## Generate lncRNA-related miRNA sponge regulatory networks
library("igraph")
Causal_lncRmR_graph=make_graph(c(t(Causal_lncRmR)),directed = TRUE)
Causal_Sponge_lncRmR_graph=Causal_lncRmR_graph %s% PClncRmR_graph
# Degree distribution of lncRNA-related miRNA sponge regulatory networks
Causal_Sponge_lncRmR_Degree=degree(graph_from_data_frame(as_data_frame(Causal_Sponge_lncRmR_graph),directed=FALSE))
## hub lncRNAs in my dataset
Causal_Sponge_lncR_outdegree=degree(Causal_Sponge_lncRmR_graph,mode="out")
hub_lncRNAs=names(sort(Causal_Sponge_lncR_outdegree[which(Causal_Sponge_lncR_outdegree!=0)],decreasing=TRUE))[1:ceiling(0.2*length(which(Causal_Sponge_lncR_outdegree!=0)))]
