# Supplementary material for: FGD5-AS1 Is a Hub lncRNA ceRNA in Hearts With Tetralogy of Fallot Which Regulates Congenital Heart Disease Genes Transcriptionally and Epigenetically
Source: Front Cell Dev Biol. 2021 May 11;9:630634. doi: 10.3389/fcell.2021.630634 (PMC8144506; doi:10.3389/fcell.2021.630634)
Supplement: Supplementary file 14 [file Table_9.XLSX]

## Sheet: Supplementary_CodeS2_FGD5-AS1_D
Supplementary_CodeS2_FGD5-AS1_DESeq2
getwd()
setwd("D:/fgd5as1")
FGD5AS1<-read.table("FGD5AS1_pc_lnc_counts.txt",header = T)
gene_count_matrix <- FGD5AS1[,7:12]
rownames <- FGD5AS1[,1]
gene_matrix<-as.matrix(gene_count_matrix)
row.names(gene_matirx)<-rownames
Condition <- c("NC","KD")
Condition <- factor(c("NC","NC","NC","KD","KD","KD"))
Sample <- c("FGD5AS1.nc1","FGD5AS1.nc2","FGD5AS1.nc3","FGD5AS1.sh1","FGD5AS1.sh2","FGD5AS1.sh3")
coldata <- data.frame(Condition, Sample)
library("DESeq2")
dds <- DESeqDataSetFromMatrix(countData = gene_count_matrix,
colData = coldata,
design = ~ Condition)
rownames(dds) <- rownames(gene_matirx)
########################################
#Data quality assessment #
########################################
rld <- normTransform(dds)
rld <- rlog(dds, blind = F)
library("vsn")
meanSdPlot(assay(rld))
library("pheatmap")
#heatmap of count matrix
select <- order(rowMeans(counts(dds,normalized=FALSE)),
decreasing=TRUE)[1:20]
df <- as.data.frame(colData(dds)[, "Condition"])
rownames(df) <- rownames(colData(dds))
colnames(df) <- "Condition"
pheatmap(assay(rld)[select,], cluster_rows=FALSE, show_rownames=FALSE,
cluster_cols=FALSE, annotation_col=df)
#heatmap of sample-sample distance
sampleDists <- dist(t(assay(rld)))
library("RColorBrewer")
sampleDistMatrix <- as.matrix(sampleDists)
rownames(sampleDistMatrix) <- paste(rld$run, rld$condition, sep="-")
colnames(sampleDistMatrix) <- NULL
colors <- colorRampPalette( rev(brewer.pal(9, "Blues")) )(255)
pheatmap(sampleDistMatrix,
clustering_distance_rows=sampleDists,
clustering_distance_cols=sampleDists,
col=colors)
#PCA
library(ggplot2)
plotPCA(rld, intgroup = "Condition")
#better visualization
pcaData <- plotPCA(rld, intgroup = "Condition", returnData=TRUE)
percentVar <- round(100 * attr(pcaData, "percentVar"))
ggplot(pcaData, aes(PC1, PC2, color = Condition)) +
geom_point(size=3) +
xlab(paste0("PC1: ",percentVar[1],"% variance")) +
ylab(paste0("PC2: ",percentVar[2],"% variance")) +
coord_fixed() +
theme_bw()
###################################################
#Differential Expression #
###################################################
dds$group <- relevel(dds$Condition, ref = "NC")
dds <-DESeq(dds)
keep <- rowMax(counts(dds)) >= 10
dds <- dds[keep,]
res <- results(dds, contrast = c("Condition", "KD", "NC"))
##################################################
#volcano plot #
##################################################
#get entrez id and symbol for ENS id
library(org.Hs.eg.db)
k=keys(org.Hs.eg.db,keytype = "SYMBOL")
list=AnnotationDbi::select(org.Hs.eg.db,keys=k,columns = c("ENTREZID","SYMBOL"), keytype="SYMBOL")
res$ENTREZID <- list[match(rownames(res),list$SYMBOL), "ENTREZID"]
res$KD.sig <- "KD_n.s."
res[which(res$log2FoldChange <= -1 & res$padj < 0.05),'KD.sig'] <- "KD_down"
res[which(res$log2FoldChange >= 1 & res$padj < 0.05),'KD.sig'] <- "KD_up"
library(ggpubr)
library(ggthemes)
res$minuslogpadj <- -log10(res$padj)
res <- res[order(res$padj), ]
res <- as.data.frame(res)
ggscatter(res, x = "log2FoldChange", y= "minuslogpadj", color = "KD.sig",
palette = c("#2f5688", "#BBBBBB", "#CC0000"),
size = 1.0,
label = res$label,
font.label = c(8,"italic"),
repel = T,
xlab = "log2FC",
ylab = "-log10(Padj)") + theme_base()
#+geom_hline(yintercept = 1.3, linetype = "dashed")
#+geom_vline(xintercept = c(-1, 1), linetype = "dashed")
############################################
#functional enrichment #
############################################
library("clusterProfiler")
library("DOSE")
library("enrichplot")
library("biomaRt")
library("ggplot2")
library("stringr")
geneList <- sort(res$ENTREZID, decreasing = T)
geneList <- geneList[!duplicated(geneList)]
uu <- res[which(res$KD.sig == "KD_up"), "ENTREZID"]
uu <- uu[!duplicated(uu)]
dd <- res[which(res$KD.sig == "KD_down"), "ENTREZID"]
dd <- dd[!duplicated(dd)]
all <- c(uu, dd)
#GO
uu_ego <- enrichGO(gene = uu,
universe = geneList,
OrgDb = org.Hs.eg.db,
ont = "ALL",
pAdjustMethod = "BH",
pvalueCutoff = 0.05,
qvalueCutoff = 0.05,
readable = TRUE)
p1<-dotplot(uu_ego, showCategory = 30, font.size = 10,
title = "Up-regulated Genes GO Enrichment", )
dotplot(uu_ego, split="ONTOLOGY", font.size = 10, showCategory = 5)+
facet_grid(ONTOLOGY~ ., scales = "free")+
scale_y_discrete(labels = function(x) strwrap(x, width = 45))
dd_ego <- enrichGO(gene = dd,
universe = geneList,
OrgDb = org.Hs.eg.db,
ont = "ALL",
pAdjustMethod = "BH",
pvalueCutoff = 0.05,
qvalueCutoff = 0.05,
readable = TRUE)
p2<-dotplot(dd_ego, showCategory = 50, font.size = 10,
title = "Down-regulated Genes GO Enrichment")
dotplot(dd_ego, split="ONTOLOGY", font.size = 10, showCategory = 5)+
facet_grid(ONTOLOGY~ ., scales = "free")+
scale_y_discrete(labels = function(x) strwrap(x, width = 45))
all_ego <- enrichGO(gene = all,
universe = geneList,
OrgDb = org.Hs.eg.db,
ont = "ALL",
pAdjustMethod = "BH",
pvalueCutoff = 0.05,
qvalueCutoff = 0.05,
readable = TRUE)
p3<-dotplot(all_ego, showCategory = 50, font.size = 10,
title = "All-dysregulated Genes GO Enrichment")
#KEGG
uu_kegg <- enrichKEGG(gene = uu,
organism = 'hsa',
universe = geneList,
pAdjustMethod = "BH",
pvalueCutoff = 0.05,
qvalueCutoff = 0.05,
use_internal_data = T)
barplot(uu_kegg, showCategory = 30, font.size = 10,
title = "Up-regulated genes KEGG Enrichment")
dd_kegg <- enrichKEGG(gene = dd,
organism = 'hsa',
universe = geneList,
pAdjustMethod = "BH",
pvalueCutoff = 0.05,
qvalueCutoff = 0.05,
use_internal_data = T)
barplot(dd_kegg, showCategory = 30, font.size = 8,
title = "down-regulated genes KEGG Enrichment")
all_kegg <- enrichKEGG(gene = all,
organism = 'hsa',
universe = geneList,
pAdjustMethod = "BH",
pvalueCutoff = 0.05,
qvalueCutoff = 0.05,
use_internal_data = T)
barplot(all_kegg, showCategory = 30, font.size = 8,
title = "down-regulated genes KEGG Enrichment")
#DO
uu_do <- enrichDO(gene = uu,
ont = "DO",
pvalueCutoff = 0.05,
pAdjustMethod = "BH",
universe = geneList,
minGSSize = 5,
maxGSSize = 500,
qvalueCutoff = 0.05,
readable = T)
barplot(uu_do, showCategory = 30, font.size = 10,
title = "Up-regulated Genes DO Enrichment")
dd_do <- enrichDO(gene = dd,
ont = "DO",
pvalueCutoff = 0.05,
pAdjustMethod = "BH",
universe = names(geneList),
minGSSize = 5,
maxGSSize = 500,
qvalueCutoff = 0.05,
readable = T)
barplot(dd_do, showCategory = 30, font.size = 10,
title = "Down-regulated Genes DO Enrichment")
###############################################
#do this after functional analysis #
###visualize genes #
###############################################
positive_regulation_of_smooth_muscle_cell_proliferation <- c("IGFBP5","PDGFRB","CX3CL1","PTGS2","TGFBR2","CDH13")
regulation_of_smooth_muscle_cell_proliferation <- c("IGFBP5","SOD2","PDGFRB","CX3CL1","PTGS2","TGFBR2","CDH13")
smooth_muscle_cell_proliferation <- c("IGFBP5","SOD2","PDGFRB","CX3CL1","PTGS2","TGFBR2","CDH13")
label_heart <- c(positive_regulation_of_smooth_muscle_cell_proliferation,
regulation_of_smooth_muscle_cell_proliferation,
smooth_muscle_cell_proliferation
)
label_heart <- unique(label_heart)
for_label <- res_all[which(res_all$SYMBOL %in% label_heart), ]
p <- p +
geom_point(size = 0.2, shape = 0.2, data = for_label) +
ggrepel::geom_label_repel(
aes(label = SYMBOL),
data = for_label,
color="red",
max.overlaps = 20
)
p
###############################################
#do this after functional analysis #
###heatmap of interested genes #
###############################################
res$ENSEMBL <- rownames(res)
select <- res[which(res$SYMBOL%in% label_heart), c("ENSEMBL", "SYMBOL")]
rownames(select) <- select$Row.names
mat <- as.matrix(assay(rld)[select$Row.names,])
rownames(mat) <- select[rownames(mat),"SYMBOL"]
df1 <- as.data.frame(colData(rld)[, "condition"])
colnames(df1) <- "condition"
rownames(df1) <- colnames(mat)
color <- colorRampPalette(c("#2f5688", "#BBBBBB", "#CC0000"))(250)
pheatmap(mat, color = color, cluster_rows = T, show_rownames = T, show_colnames = F,
cluster_cols = F, annotation_col=df1, scale = "row", annotation_names_row = F,
legend_labels = "condition", annotation_names_col = F, fontsize = 10 ,
annotation_legend = T, main = "Heatmap of Heart Development Genes with Differential Expression")
